# Supplementary material for: Plumage color degradation indicates reproductive effort: an experiment
Source: Sci Rep. 2023 Oct 31;13:18770. doi: 10.1038/s41598-023-45348-0 (PMC10618437; doi:10.1038/s41598-023-45348-0)
Supplement: Supplementary file 1 — Supplementary Information 1. [file 41598_2023_45348_MOESM1_ESM.xlsx]

## Sheet: Munka1
Year	Plot	Nestbox	Trio	Manip	Egg	Hatched	Manipnum	Fledged	Biomass	Ffeeds	Mfeeds	F2dmass	F2dwbr	F2dwuv	F2dbbr	F2dbuv	F10dmass	F10dwbr	F10dwuv	F10dbbr	F10dbuv	M2dmass	M2dfbr	M2dfuv	M2dwbr	M2dwuv	M2dbbr	M2dbuv	M10dmass	M10dfbr	M10dfuv	M10dwbr	M10dwuv	M10dbbr	M10dbuv
2021	5	4	13	1	7	7	5	4	710	23.4885	18.0078	142	28.6307	0.849591	27.0787	0.738423	132	37.108	0.800274	35.5258	0.764188	125	50.2677	0.706435	46.2379	0.876613	44.0967	0.896492	123	43.9633	0.729064	38.1088	0.919111	43.9287	0.963911
2021	5	7	14	1	6	6	4	4	575	12.4264	13.8883	157	26.9778	0.857317	24.2849	0.528325	136	33.7448	0.73134	45.4404	0.870494	132	41.0395	0.874346	32.699	0.904372	32.4645	0.935189	131	41.6352	0.72794	37.765	0.862676	37.7064	0.983786
2021	5	46	13	3	7	7	9	0
2021	5	49	14	3	6	6	8	7	954	26.5543	24.2782	135	26.2228	0.790009	34.2221	0.574409	122	30.0285	0.744299	37.1417	0.550093	123	40.5524	0.611544	38.5866	0.851904	42.4431	0.75145	115	40.87	0.56265	41.5281	0.889155	51.9362	0.914822
2021	7	64	12	2	6	6	6	6	826	20.8476	21.7952	134	33.8253	0.854159	34.0419	0.750251	124	31.1857	0.830753	37.8318	0.631866								120	43.9977	0.745042	31.7923	0.911114	38.9976	0.817531
2021	7	67	8	3	7	7	9	9	1133	32.8584	37.667	153	32.344	0.927411	24.3265	0.774599	132	23.7024	0.771247	33.6976	0.667355	130	45.6499	0.794422	37.1617	0.858551	47.5679	0.907881	127	38.066	0.656375	36.5915	0.845459	43.4707	0.772448
2021	7	69	10	2	6	6	6	6	857	29.2955	20.9254	140	25.8549	0.909416	30.6712	0.887336	132	29.5918	0.861485	34.1719	0.737418	125	50.7455	0.609342	36.7006	0.90049	45.7332	0.91742	123	45.5234	0.585925	38.8349	0.788403	43.1861	0.88546
2021	7	85	8	1	7	7	5	5	638	20.541	15.2156	146	43.305	0.923447	36.2622	0.612135	135	43.4316	0.827777	48.3448	0.649601	126	34.8996	0.728477	41.7438	0.893833	44.5688	0.867747	128	42.2336	0.736266	39.5143	0.880688	49.8669	0.859367
2021	7	88	14	2	6	6	6	6	783	29.654	16.9452	143	29.6843	0.828579	31.4189	0.547959	126	28.558	0.8133	31.5645	0.765095	130	40.3158	0.75091	41.1569	0.916079	32.5457	0.908205	125	38.0408	0.762425	35.5719	0.855533	44.8873	0.900561
2021	7	101	8	2	7	7	7	6	804	14.1372	30.7692	142	34.5202	0.828145	28.2302	0.690245	133	35.3621	0.812873	35.4416	0.602451	118	43.7174	0.68203	45.1736	0.860362	40.9871	0.846269	122	36.5396	0.631617	39.6041	0.790614	43.9686	0.780694
2021	7	105	13	2	7	7	7	7	798	28.18	22.0157	140	29.7013	0.845432	34.3126	0.530553	122	27.4899	0.857466	24.1553	0.592049	135	38.8968	0.684996	43.2787	0.882428	48.6129	0.861604	133	30.8757	0.611361	35.6782	0.912833	40.7373	0.754536
2021	7	114	15	1	7	7	5	4	567	8.42872	7.4922	141	34.4371	0.884708	30.1404	0.759093	135	35.6731	0.787419	30.9187	0.715468								121	43.3948	0.581302	38.2977	0.821775	40.7193	0.901538
2021	7	127	10	1	6	6	4	4	563	33.9176	11.0429	145	31.6714	0.813152	31.5668	0.765073	136	26.1381	0.773918	33.332	0.643304	134	42.0935	0.755041	37.6756	0.828048	41.5867	0.830501	130	41.9618	0.639402	36.3459	0.798303	42.1738	0.893514
2021	7	128	15	3	6	6	8	8	977	26.9025	29.0987	137	40.0964	0.758004	30.4769	0.811181	129	30.984	0.764833	29.2048	0.714156	129	46.7015	0.689024	40.5407	0.922966	46.7601	0.912742	136	40.531	0.66165	41.4156	0.860505	44.3508	0.685314
2021	7	150	12	3	6	6	8	8	1072	39.6123	37.726		32.4303	0.79232	47.3377	0.650519		30.3422	0.819179	45.9679	0.817248	128	40.3633	0.674868	32.4728	0.887791	36.6548	0.731499	123	34.747	0.6139	38.7352	0.832604	36.794	0.578811
2021	7	154	10	3	6	6	8	8	1110	38.5742	29.9147	145	24.7705	0.917826	36.9491	0.919907	129	31.8474	0.851952	36.0193	0.648763								127	49.5134	0.662972	36.167	0.807637	33.3209	0.870007
2021	7	185	11	1	7	7	5	4	597	16.7919	17.7248	138	29.2952	0.870428	44.0516	0.792334	122	31.501	0.76587	41.3372	0.697905								124	39.963	0.675491	34.6233	0.863232	48.1438	0.854786
2021	7	188	11	3	7	7	10	0
2021	7	193	9	1	6	6	4	0
2021	7	195	9	3	6	6	8	7	907	33.7859	29.4728	135	27.4004	0.912003	43.2988	0.783959	126	36.1663	0.761153	37.4927	0.653831	131	50.432	0.68074	34.9765	0.930768	31.0894	0.976395	123	34.7681	0.589549	39.3333	0.862908	42.1014	0.793302
2021	7	226	9	2	6	6	6	0	502	7.93269	24.5192	136	34.1074	0.838936	42.5586	0.706604	125	26.147	0.745565	41.4514	0.635495
2021	7	233	15	2	6	6	6	5	702	13.5406	18.0542	142	37.6569	0.829107	29.9196	0.977652	127	36.2423	0.734163	27.7439	0.744127								125	32.2951	0.694779	33.2854	0.834078	46.2401	0.834997
2021	7	406	11	2	7	7	7	6	808	29.003	18.1269	145	29.3267	0.930417	35.0477	0.816701	138	32.8794	0.806099	30.8084	0.669946	124	43.8867	0.791933	41.7971	0.912944	48.1466	0.839633	119	38.8157	0.53517	33.5988	0.855796	44.9247	0.809622
2021	8	8	12	1	6	6	4	4	568	14.2822	20.5306	147	35.4757	0.854658	29.351	0.697329	133	26.4906	0.83468	31.0795	0.788428
2022	5	7	21	3	7	7	9	7	910	30.7812	23.0859	142	31.5914	0.861122	36.7207	0.762404	114	24.8813	0.859522	37.0863	0.536237	138	57.5342	0.745258	43.0982	0.76757	36.678	0.947743	124	50.9019	0.629654	41.3365	0.784502	42.2728	0.946152
2022	5	25	17	2	7	6	6	6	817	20.9563	17.9626	132	29.8712	0.777695	37.7062	0.812626	123	26.3137	0.789164	37.7887	0.703309	130	61.2615	0.827504	47.0581	0.897567	47.5782	0.922013	132	51.0814	0.68548	45.5999	0.740188	51.5681	0.764105
2022	5	61	23	3	6	6	8	6	777	17.4075	30.1283	131	33.8821	0.925498	32.1044	0.92271	120	30.1687	0.782453	35.1776	0.749996	119	54.5141	0.768798	39.0906	0.931647	45.9779	0.742174	120	43.3122	0.75642	38.1508	0.915198	44.8617	0.831803
2022	5	63	25	3	6	6	8	8	954	28.466	33.2103	140	22.4155	0.89787	49.3617	0.811222	117	22.6527	0.776599	35.7401	0.4988	126	38.4791	0.776932	43.9394	0.787092	53.1865	0.850906	124	39.5131	0.806871	44.8417	0.876066	41.1253	0.794205
2022	5	64	25	1	7	6	4	4	563	9.18563	4.59281	148	28.357	0.904837	35.5976	0.759567	134	26.0569	0.874521	27.7722	0.83244								119	33.3903	0.7268	39.333	0.783289	41.0525	0.926145
2022	5	68	17	1	7	6	4	4	549	22.4952	12.4111	145	37.3655	0.852397	40.7142	0.576242	130	33.7646	0.85309	43.7054	0.630153	125	56.0923	0.761594	45.2711	0.91509	48.5826	0.863463	121	49.6109	0.713186	32.222	0.89335	46.0097	0.86687
2022	5	69	25	2	7	6	6	6	848	13.835	24.7573	143	26.0054	0.835234	35.0786	0.499537	125	30.5751	0.78174	24.9444	0.427591	128	49.8836	0.823018	48.5128	0.856822	47.8259	0.84758	119	37.8709	0.725132	36.6708	0.788052	42.3089	0.790025
2022	5	107	21	2	7	7	7	7	992	21.4925	24.5629	131	30.1802	0.892656	39.2127	0.681247	125	32.7137	0.81241	31.402	0.661065	137	46.6852	0.790759	62.5192	0.798888	47.5065	0.847764	127	31.057	0.577073	52.8878	0.765268	43.3838	0.918841
2022	5	144	17	3	6	6	8	0		23.231	0											125	48.6897	0.751745	36.1091	0.930014	56.8695	0.880041	120	35.8092	0.606182	40.6853	0.788491	46.2018	0.753684
2022	7	1	16	3	7	7	9	9	1104	26.6979	28.103	142	39.5521	0.790564	47.3174	0.717714	124	33.2354	0.761084	34.8331	0.551846	126	47.5444	0.833699	42.7764	0.913842	43.357	0.88483	122	43.1356	0.643144	36.0725	0.873995	41.0706	0.861446
2022	7	3	16	1	7	7	5	5	707	7.90216	25.9643	147	41.7175	0.835092	36.4965	0.876494	135	30.9614	0.750697	31.1351	0.667762	135	47.799	0.689762	43.4127	0.817984	44.2681	0.689911	134	43.532	0.732694	40.4665	0.796647	37.5687	0.82718
2022	7	7	19	1	7	7	5	5	744	26.7289	22.1468	147	32.6436	0.869175	36.3859	0.890747	133	29.2542	0.761147	46.8344	0.799216	133	39.9566	0.678048	40.0719	0.877163	42.7636	0.848972	126	35.0919	0.614297	38.2812	0.767004	43.4737	0.916253
2022	7	13	22	3	7	7	8	0
2022	7	23	22	2	6	6	6	5	677	19.493	20.379	134	24.3568	0.877113	46.5437	0.848904	123	23.1337	0.874483	34.4688	0.559412								123	46.7933	0.700313	35.3597	0.845968	47.054	0.724596
2022	7	35	22	1	6	6	4	3	353	2.93878	22.0408	127	30.2972	0.833569	36.127	0.762055	117	29.2115	0.727944	32.1788	0.597223
2022	7	66	20	2	6	6	6	6	683	24.5455	20.4545	142	28.2444	0.872993	35.7996	0.962754	124	33.3817	0.787006	32.8815	0.814679	138	49.459	0.686955	40.2624	0.86108	43.4593	0.813226	139	46.6284	0.678261	44.5024	0.834244	37.1721	0.934977
2022	7	81	18	3	7	6	8	0		18.8889	7.77778	150	30.0237	0.887888	43.6288	0.731942	130	26.1653	0.885437	36.331	0.525337	130	53.3963	0.67287	44.4441	0.885954	42.9697	0.966049	120	42.6809	0.68242	39.5191	0.866036	53.056	0.920492
2022	7	93	21	1	7	7	5	0		0.771208	35.4756	142	29.4958	0.858451	37.8114	0.601007	128	31.7023	0.744156	38.9236	0.79667
2022	7	107	19	3	7	7	9	7	784	14.7933	18.2741	147	31.9851	0.957052	41.2741	0.69266	125	36.5796	0.803351	44.2557	0.690802	122	45.8555	0.752603	47.3348	0.873799	42.8803	0.856904	121	45.9184	0.676147	45.6642	0.857247	39.114	0.773854
2022	7	121	18	1	6	6	3	3	384	18.5028	6.43575	140	34.8469	0.817235	43.574	0.770709	128	30.7223	0.819087	36.6638	0.61936	130	53.2005	0.79567	40.9231	0.962544	47.3978	0.886833	128	37.564	0.741041	36.1731	0.855798	41.1494	0.868904
2022	7	122	20	3	6	6	8	2	370	22.9048	27.6437	144	29.3224	0.805797	37.1965	0.683088	135	34.4471	0.726366	29.7433	0.861866		44.7769	0.735537	37.2573	0.884119	49.3186	0.87181		34.1189	0.718806	35.5044	0.84907	39.2509	0.837731
2022	7	170	18	2	6	6	6	6	812	17.4373	32.4967	143	27.0627	0.845902	39.826	0.67524	122	30.1785	0.799642	33.7183	0.694148	133	39.6031	0.719798	37.3974	0.856164	54.0022	0.846137	123	36.3467	0.667459	34.7796	0.835292	34.7059	0.88854
2022	7	185	23	1	6	6	4	4	578	6.4114	22.4399	147	26.191	0.729258	35.2151	0.594609	133	29.0176	0.800532	40.2033	0.648219	140	41.9452	0.7166	40.5775	0.849718	53.2633	0.885198	132	58.7442	0.68365	42.7073	0.798267	46.0973	0.848853
2022	7	192	24	2	7	7	7	7	915	26.6557	40.724	141	30.4391	0.876826	58.0661	0.760758	130	33.5462	0.741571	43.2971	0.787268	126	42.7647	0.668996	38.92	0.804789	34.7715	0.908488	118	30.3584	0.4919	42.2161	0.677761	39.0725	0.669395
2022	7	193	23	2	6	6	6	6	769	20.4116	27.2155	144	36.1973	0.79606	39.4321	0.783164	125	37.9358	0.766043	35.4826	0.707563	125	35.3311	0.745225	41.3685	0.865657	33.0505	0.926975	120	35.8599	0.731147	35.5286	0.811298	37.2445	0.827585
2022	7	206	24	1	7	7	5	5	614.5	14.2917	21.8136	141	24.566	0.837639	43.8701	0.929229	128	23.6831	0.781552	38.4177	0.811155	132	54.8499	0.732517	42.2421	0.838545	49.0901	0.810033	125	43.669	0.725775	37.9218	0.85426	35.088	0.824178
2022	7	215	19	2	7	7	7	6	766	24.1156	25.6228	144	26.8201	0.959915	36.7971	0.685827	121	26.4194	0.853156	41.1503	0.624873	134	48.6456	0.700618	35.5149	0.870298	43.4658	0.843289	126	50.379	0.751177	38.2251	0.856501	43.6728	0.803443
2022	7	321	24	3	7	7	9	0
2022	8	14	20	1	6	6	4	4	591	15.8627	20.0371	147	27.8624	0.856701	35.432	0.654464	133	32.7191	0.778206	41.1705	0.732461	131	44.7762	0.694217	41.1725	0.798701	43.2662	0.819103	129	37.1755	0.617652	34.4984	0.820338	38.1814	0.842796
2022	8	39	16	2	7	7	7	6	891	17.8419	25.9518	138	31.804	0.934988	50.6873	0.774571	127	24.4803	0.895701	34.3582	0.928593	138	42.799	0.65309	45.204	0.833565	44.6149	0.86626	120	39.89	0.573695	44.8614	0.81271	47.8188	0.8048
